# Supplementary material for: Early Divergent Strains of Yersinia pestis in Eurasia 5,000 Years Ago
Source: Cell. 2015 Oct 22;163(3):571–82. doi: 10.1016/j.cell.2015.10.009 (PMC4644222; doi:10.1016/j.cell.2015.10.009)
Supplement: Document S2. Tables S1–S8 [file mmc2.xlsx]

## Sheet: Inventory
Title	Legend
Supplemental Table S1. Archaeological Data, Related to Figure 1, Table 1 and Experimental Procedures.	Direct dates and stable isotopes on individuals from sites with detected Y. pestis. Calibrations are given in 2 sigma, using OxCal 4.2 (online version), Intcal13. 13C and 15N are reported as ‰ versus PDB and air, respectively. Samples marked with an asterisk were identified to contain Y. pestis. Double asterisk denotes value outside accepted limits. P number denotes sample id from Oxford for fa…
Supplemental Table S2. Strains Used in the Study, Related to Figure 2, Table 1 and Experimental Procedures.	Overview of the strains used in the study. Accessions are listed as either Short Read Archive (SRS), European Nucleotide Archive (ENA) or NCBI nucleotide ids. *population assignment given in this study.
Supplemental Table S3. Y. pestis Read Statistics, Related to Figure 2-3 and Table 1.	Statistics of the Y. pestis associated samples with relation to: Read generation and Mapping, DNA Damage and Decay, Extraction Blanks, and Naive Bayesian Classification. Molecular half-life for 100 bp fragments is calculated as in Allentoft et al. (2012). For the naive Bayesian classifier the last two rows (below the line) show two additional ancient samples that may be Y. pestis, but contain few…
Supplemental Table S4. Alignment Statistics, Related to Figure 2 and Table 1.	Mapping statistics of alignment to the CO92 reference genome of all samples. HQ: High quality reads (after removal of duplicates and mapping quality 30 filter), M: million. Cov: coverage of sequence (breadth). Samples marked with green are the ones with depth and coverage >0.1X and 0.1, respectively. Note that RISE392 (yellow) also fulfilled these criteria but was excluded from further analysis.
Supplemental Table S5. Y. pestis Divergence Estimates, Related to Figure 4 and Figure 6.	Divergence estimates for selected major nodes in the Y. pestis phylogenetic tree. The nodes are named based on when the population diverged from the main lineage. HPD: Highest posterior density.
Supplemental Table S6. Y. pestis Virulence Associated Genes, Related to Figure 5 and Experimental Procedures.	Coverage of the 55 virulence associated genes for the seven Y. pestis samples. The coverage is calculated as the number of positions mapped by at least one high quality read divided by total length of the gene. The Seq column shows the genomic sequence that the gene is located on.
Supplemental Table S7. Absence of ymt Region on pMT1, Related to Figure 5.	Median depth of genes inside the missing 59–78 kb region on pMT1 and the remaining genes on pMT1. For each sample we used a Wilcox-test to test whether the gene depths inside the missing region was significantly different compared to gene depths outside the missing region (remaining plasmid).
Supplemental Table S8. Loss of Flagellar Genes in RISE505, Related to Figure 2.	Gene coverage of 758–806 kb region containing Y. pestis flagellar genes. Fraction covered denotes how large a fraction of the gene that was covered by at least one high quality read in the RISE505 sample.

## Sheet: Supplemental Table S1
Site	Rise#	Context	Material	Labno	DatBP	calBC	δ13CAMS	δ13Cdiet	δ15Ndiet	C:N
Sope	RISE00*	Sope I	Bone	UBA-29064	3969±32	2575-2349	-	-21.3	8.9	3.14
Sope	-	Sope II	Bone	Poz-10827	4090±35	2864-2495	-	-	-	-
Chociwel	RISE136	2011-02-01	Bone	Ua-42390	3369±31	1746-1563	-22.6	-19.85	11.4	3.4
Chociwel	RISE137	2011-03-01	Bone	Ua-42391	3477±32	1888-1695	-21.1	-	-	-
Chociwel	RISE138	2011-04-01	Bone	Ua-42392	3559±30	2015-1775	-21	-21	11.9	3.7**
Chociwel	RISE139*	20/2011	Bone	Ua-44034	3645±33	2135-1923	-20.9	-	-	-
Chociwel	RISE139*	20/2011	Tooth	-	-	-	-	-19.83	11.89	3.27
Chociwel	RISE139*	20/2011	Bone	-	-	-	-	-19.98	11.92	3.24
Chociwel	-	21/2011	Bone	Ua-42396	3460±31	1881-1692	-20.4	-19.4	14.3	3.3
Chociwel	-	82	Bone	Ua-42395	3545±33	1974-1767	-21.2	-	-	-
Chociwel	-	83	Bone	Ua-42393	3474±31	1886-1695	-21.5	-	-	-
Chociwel	-	12	Bone	Ua-42394	3599±31	2032-1886	-20.8	-	-	-
Chociwel	-	88	Bone	Ua-42389	3340±30	1729-1531	-20.8	-	-	-
Bulanovo	RISE386*	Burial 4	Tooth	OxA-30990	3740±33	2277-2033	-	-20.9	14.1	3.3
Bulanovo	RISE386*	Burial 4	Tooth	OxA-30991	3775±34	2298-2045	-	-21.3	14	3.3
Bulanovo	RISE387	Burial 8	Tooth	OxA-30992	3822±33	2455-2144	-	-21	14.2	3.3
Bulanovo	RISE394	Burial 6, skeleton 1	Tooth	OxA-30993	3532±34	1949-1754	-	-18.7	12	3.3
Kapan	RISE396a*	Burial 6, skeleton 1	Tooth	OxA-31001	2879±31	1192-937	-	-18.6	6.6	3.3
Kapan	RISE397a	Burial 6, skeleton 2	Tooth	OxA-31002	2807±31	1048-855	-	-18.9	7.8	3.3
Kytmanovo	RISE500	6652-38	Tooth	P-37919	failed	-	-	-	-	-
Kytmanovo	RISE504	6652-41	Tooth	OxA-31215	1208±24	AD 721-889	-	-17.4	12.1	3.3
Kytmanovo	RISE505*	6652-35	Tooth	OxA-31216	3391±27	1746-1626	-	-18.8	11.4	3.3
Kytmanovo	RISE512	6652-42	Tooth	OxA-31217	3119±27	1446-1298	-	-15.3	11	3.3
Kytmanovo	RISE503	6652-39	Tooth	OxA-31445	3328±38	1727-1511	-	-18.9	10.8	3.3
Afanasievo Gora	RISE509*	Grave 15, 6136-5	Tooth	OxA-31221	4186±27	2887-2677	-	-18.8	11.4	3.2
Afanasievo Gora	RISE510	6136-9	Tooth	OxA-31222	4040±45	2851-2468	-	-17.6	12.1	3.3
Afanasievo Gora	RISE511*	Grave 15, 6136-6	Tooth	OxA-31568	4224±36	2909-2679	-	-18.6	10.4	3.3

## Sheet: Supplemental Table S2
Strain	Species	Population	Date	Beast Date (years ago)	Accession	Reference	Note
2	Y. pestis	2.ANT2	2004	11	SRS116671	Cui et al., 2013	-
5	Y. pestis	1.IN2	2004	11	SRS116689	Cui et al., 2013	-
7	Y. pestis	3.ANT1	2004	11	SRS116697	Cui et al., 2013	-
9	Y. pestis	0.PE4A	2004	11	SRS116701	Cui et al., 2013	-
12	Y. pestis	0.PE4A	2004	11	SRS116668	Cui et al., 2013	-
91	Y. pestis	2.MED2	1987	28	SRS116702	Cui et al., 2013	-
164	Y. pestis	0.ANT1	1985	30	SRS116670	Cui et al., 2013	-
735	Y. pestis	2.ANT3	1965	50	SRS116677	Cui et al., 2013	-
945	Y. pestis	0.ANT1	1994	21	SRS116704	Cui et al., 2013	-
2330	Y. pestis	0.ANT2	2003	12	SRS116672	Cui et al., 2013	-
2504	Y. pestis	2.MED1	2005	10	SRS116673	Cui et al., 2013	-
2506	Y. pestis	2.MED1	2005	10	SRS116674	Cui et al., 2013	-
2654	Y. pestis	2.MED1	2006	9	SRS116675	Cui et al., 2013	-
5761	Y. pestis	2.ANT3	1956	59	SRS116669	Cui et al., 2013	-
7338	Y. pestis	2.MED2	1973	42	SRS116695	Cui et al., 2013	-
30017	Y. pestis	1.IN2	1976	39	SRS116676	Cui et al., 2013	-
34008	Y. pestis	2.ANT1	1968	47	SRS116678	Cui et al., 2013	-
34202	Y. pestis	2.ANT1	1990	25	SRS116679	Cui et al., 2013	-
42013	Y. pestis	0.ANT1	1971	44	SRS116684	Cui et al., 2013	-
42082	Y. pestis	0.ANT3	1995	20	SRS116685	Cui et al., 2013	-
42091	Y. pestis	0.ANT3	1999	16	SRS116686	Cui et al., 2013	-
42095	Y. pestis	0.ANT1	2001	14	SRS116687	Cui et al., 2013	-
71021	Y. pestis	3.ANT1	1989	26	SRS116693	Cui et al., 2013	-
351001	Y. pestis	2.ANT2	1996	19	SRS116680	Cui et al., 2013	-
620024	Y. pestis	0.PE7	1962	53	SRS116690	Cui et al., 2013	-
710317	Y. pestis	1.IN2	1971	44	SRS116694	Cui et al., 2013	-
780441	Y. pestis	1.IN1	1978	37	SRS116698	Cui et al., 2013	-
970754	Y. pestis	1.IN2	1997	18	SRS116705	Cui et al., 2013	-
A1122	Y. pestis	1.ORI1*	1973	42	GCF_000222975.1	NCBI	-
A120	Y. pestis	Justinian	435–631 AD	1474	SRP033879	Wagner et al., 2014	Justinian plague
A1956001	Y. pestis	0.ANT3	1956	59	SRS116732	Cui et al., 2013	-
A1973001	Y. pestis	2.MED2	1973	42	SRS116683	Cui et al., 2013	-
Angola	Y. pestis	0.PE3	<1984	0	GCF_000018805.1	Eppinger et al., 2010	-
Antiqua_B42003004	Y. pestis	0.ANT2	2003	12	GCF_000169675.1	Eppinger et al., 2009	-
Antiqua_UG05	Y. pestis	1.ANT	1965	50	NC_008150	Chain et al., 2006	-
Bos_merged	Y. pestis	BlackDeath	1348	667	SRP008060	Bos et al., 2011	Black Death
C1975003	Y. pestis	1.IN2	1975	40	SRS116723	Cui et al., 2013	-
C1976001	Y. pestis	3.ANT1	1976	39	SRS116692	Cui et al., 2013	-
C1989001	Y. pestis	1.IN2	1989	26	SRS116700	Cui et al., 2013	-
CA88	Y. pestis	1.ORI1	1988	27	GCF_000181455.2	NCBI	-
CMCC02041	Y. pestis	1.IN2	1965	50	SRS116706	Cui et al., 2013	-
CMCC03001	Y. pestis	1.IN2	1954	61	SRS116707	Cui et al., 2013	-
CMCC05009	Y. pestis	0.PE7	1961	54	SRS116708	Cui et al., 2013	-
CMCC05013	Y. pestis	1.IN2	1988	27	SRS116709	Cui et al., 2013	-
CMCC10012	Y. pestis	1.IN2	1964	51	SRS116710	Cui et al., 2013	-
CMCC104003	Y. pestis	2.ANT3	1989	26	SRS116711	Cui et al., 2013	-
CMCC106002	Y. pestis	2.ANT3	1996	19	SRS116712	Cui et al., 2013	-
CMCC107004	Y. pestis	2.MED3	2003	12	SRS116713	Cui et al., 2013	-
CMCC11001	Y. pestis	1.IN1	1954	61	SRS116714	Cui et al., 2013	-
CMCC114001	Y. pestis	1.ORI1	1952	63	SRS116716	Cui et al., 2013	-
CMCC12003	Y. pestis	2.MED3	1961	54	SRS116717	Cui et al., 2013	-
CMCC125002	Y. pestis	2.MED3	1964	51	SRS116721	Cui et al., 2013	-
CMCC18019	Y. pestis	0.PE4C	2001	14	SRS116725	Cui et al., 2013	-
CMCC21106	Y. pestis	0.ANT3	2001	14	SRS116726	Cui et al., 2013	-
CMCC27002	Y. pestis	1.IN2	1991	24	SRS116727	Cui et al., 2013	-
CMCC31004	Y. pestis	1.IN2	1990	25	SRS116728	Cui et al., 2013	-
CMCC347001	Y. pestis	2.ANT2	1996	19	SRS116729	Cui et al., 2013	-
CMCC348002	Y. pestis	2.ANT2	1998	17	SRS116730	Cui et al., 2013	-
CMCC38001	Y. pestis	0.ANT3	1979	36	SRS116731	Cui et al., 2013	-
CMCC42007	Y. pestis	0.ANT1	1967	48	SRS116733	Cui et al., 2013	-
CMCC43032	Y. pestis	0.ANT1	1980	35	SRS116734	Cui et al., 2013	-
CMCC49003	Y. pestis	0.ANT1	1976	39	SRS116737	Cui et al., 2013	-
CMCC51020	Y. pestis	2.ANT3	1954	61	SRS116738	Cui et al., 2013	-
CMCC64001	Y. pestis	2.ANT3	1957	58	SRS116740	Cui et al., 2013	-
CMCC640047	Y. pestis	1.IN2	1964	51	SRS116741	Cui et al., 2013	-
CMCC67001	Y. pestis	2.ANT3	1959	56	SRS116742	Cui et al., 2013	-
CMCC71001	Y. pestis	3.ANT1	1961	54	SRS116743	Cui et al., 2013	-
CMCC8211	Y. pestis	0.ANT1	1982	33	SRS116746	Cui et al., 2013	-
CMCC84033	Y. pestis	1.IN3	1979	36	SRS116748	Cui et al., 2013	-
CMCC84038	Y. pestis	1.IN3	1982	33	SRS116749	Cui et al., 2013	-
CMCC84046	Y. pestis	1.IN3	1984	31	SRS116750	Cui et al., 2013	-
CMCC87001	Y. pestis	1.ORI2	1982	33	SRS116751	Cui et al., 2013	-
CMCC90027	Y. pestis	2.MED3	1970	45	SRS116752	Cui et al., 2013	-
CMCC91090	Y. pestis	0.PE4C	1970	45	SRS116753	Cui et al., 2013	-
CMCC92004	Y. pestis	2.MED3	1957	58	SRS116754	Cui et al., 2013	-
CMCC92010	Y. pestis	2.ANT3	1971	44	SRS116755	Cui et al., 2013	-
CMCC93014	Y. pestis	0.PE4C	1970	45	SRS116756	Cui et al., 2013	-
CMCC95001	Y. pestis	2.ANT3	1970	45	SRS116757	Cui et al., 2013	-
CMCC96001	Y. pestis	2.ANT3	1957	58	SRS116758	Cui et al., 2013	-
CMCC96007	Y. pestis	2.ANT3	1989	26	SRS116759	Cui et al., 2013	-
CMCC99103	Y. pestis	2.MED3	1970	45	SRS116761	Cui et al., 2013	-
CMCCK100001	Y. pestis	1.ORI2	1991	24	SRS116762	Cui et al., 2013	-
CMCCK110001	Y. pestis	1.ORI2	1991	24	SRS116763	Cui et al., 2013	-
CMCCN010025	Y. pestis	0.PE4C	2000	15	SRS116764	Cui et al., 2013	-
CMCCo10807	Y. pestis	0.PE4C	NA	20	SRS116765	Cui et al., 2013	-
CO92	Y. pestis	1.ORI1	1992	23	GCA_000009065.1	Parkhill et al., 2001	-
D106004	Y. pestis	1.IN2*	NA	0	GCF_000022805.1	Zhang et al., 2009	-
D182038	Y. pestis	1.IN3*	NA	0	GCF_000022825.1	Zhang et al., 2009	-
D1964001	Y. pestis	1.IN2	1964	51	SRS116691	Cui et al., 2013	-
D1964002	Y. pestis	1.IN2	1964	51	SRS116719	Cui et al., 2013	-
D1982001	Y. pestis	1.IN2	1982	33	SRS116696	Cui et al., 2013	-
D1991004	Y. pestis	1.IN2	1991	24	SRS116703	Cui et al., 2013	-
E1977001	Y. pestis	1.IN3	1977	38	SRS116747	Cui et al., 2013	-
E1979001	Y. pestis	1.IN3	1979	36	SRS116784	Cui et al., 2013	-
EV76	Y. pestis	1.ORI3	1922	93	SRS116766	Cui et al., 2013	-
F1946001	Y. pestis	1.ORI1	1946	69	SRS116715	Cui et al., 2013	-
F1954001	Y. pestis	1.IN3	1954	61	SRS116699	Cui et al., 2013	-
F1984001	Y. pestis	1.ORI2	1984	31	SRS116745	Cui et al., 2013	-
F1991016	Y. pestis	1.ORI1	1991	24	GCF_000170275.1	Eppinger et al., 2009	-
G1996006	Y. pestis	2.ANT2	1996	19	SRS116682	Cui et al., 2013	-
G1996010	Y. pestis	2.ANT2	1996	19	SRS116681	Cui et al., 2013	-
G8786	Y. pestis	0.PE2	NA	0	SRS116767	Cui et al., 2013	-
H1958004	Y. pestis	2.MED3	1958	57	SRS116739	Cui et al., 2013	-
H1959004	Y. pestis	2.ANT3	1959	56	SRS116688	Cui et al., 2013	-
Harbin_35	Y. pestis	NA	NA	0	GCF_000186725.1	NCBI	Not used in phlyogeny or beast
I160001	Y. pestis	2.MED2	1987	28	SRS116768	Cui et al., 2013	-
I1969003	Y. pestis	2.MED3	1969	46	SRS116722	Cui et al., 2013	-
I1970005	Y. pestis	2.MED3	1970	45	SRS116760	Cui et al., 2013	-
I1991001	Y. pestis	2.MED3	1991	24	SRS116667	Cui et al., 2013	-
I1994006	Y. pestis	2.MED3	1994	21	SRS116718	Cui et al., 2013	-
I2001001	Y. pestis	2.MED3	2001	14	SRS116724	Cui et al., 2013	-
India195	Y. pestis	1.ORI1	>1898	0	GCF_000182505.1	NCBI	-
IP275	Y. pestis	1.ORI3	1995	20	GCF_000168235.2	NCBI	-
J1963002	Y. pestis	2.MED3	1963	52	SRS116744	Cui et al., 2013	-
J1978002	Y. pestis	2.MED3	1978	37	SRS116720	Cui et al., 2013	-
K11973002	Y. pestis	2.MED2	1973	42	SRS116736	Cui et al., 2013	-
K21985002	Y. pestis	1.IN1	1985	30	SRS116735	Cui et al., 2013	-
KIM	Y. pestis	2.MED1	1968	47	GCF_000006645.1	Deng et al., 2002	-
MG05	Y. pestis	1.ORI3	2005	10	GCF_000169635.1	NCBI	-
MGJZ11	Y. pestis	3.ANT2	2000	15	SRS116769	Cui et al., 2013	-
MGJZ12	Y. pestis	4.ANT1	2002	13	SRS116770	Cui et al., 2013	-
MGJZ3	Y. pestis	3.ANT2	1980	35	SRS116771	Cui et al., 2013	-
MGJZ6	Y. pestis	3.ANT2	1997	18	SRS116772	Cui et al., 2013	-
MGJZ7	Y. pestis	3.ANT2	1997	18	SRS116773	Cui et al., 2013	-
MGJZ9	Y. pestis	3.ANT2	1998	17	SRS116774	Cui et al., 2013	-
Microtus_91001	Y. pestis	0.PE4C	1970	45	GCF_000007885.1	Song et al., 2004	-
Nepal516	Y. pestis	2.ANT1	1967	48	GCF_000182485.1	NCBI	-
Pestoides_A	Y. pestis	0.PE4B	NA	0	GCF_000182545.1	NCBI	-
Pestoides_F	Y. pestis	0.PE2	<1984	0	GCF_000016445.1	NCBI	-
RISE00	Y. pestis	NA	2575-2349 BC	NA	ERS848971	This study	Not used in phlyogeny or beast
RISE139	Y. pestis	NA	2135-1923 BC	NA	ERS848972	This study	Not used in phlyogeny or beast
RISE386	Y. pestis	NA	2277-2033 BC	NA	ERS848973	This study	Not used in phlyogeny or beast
RISE397	Y. pestis	NA	1048-885 BC	NA	ERS848974	This study	Not used in phlyogeny or beast
RISE505	Y. pestis	0.RISE*	1746-1626 BC	3701	ERS848975	This study	-
RISE509	Y. pestis	0.RISE*	2815-2677 BC	4761	ERS848976	This study	-
RISE511	Y. pestis	NA	NA	NA	ERS848977	This study	Not used in phlyogeny or beast
SHAN11	Y. pestis	2.MED3	2006	9	SRS116775	Cui et al., 2013	-
SHAN12	Y. pestis	2.MED3	2006	9	SRS116776	Cui et al., 2013	-
UG05	Y. pestis	1.ANT	2004	11	GCF_000169615.1	NCBI	-
YN1065	Y. pestis	1.IN3	1954	61	SRS116777	Cui et al., 2013	-
YN1683	Y. pestis	1.IN3	1977	38	SRS116778	Cui et al., 2013	-
YN2179	Y. pestis	1.ORI2	1995	20	SRS116779	Cui et al., 2013	-
YN2551	Y. pestis	1.ORI2	2002	13	SRS116780	Cui et al., 2013	-
YN2588	Y. pestis	1.ORI2	2000	15	SRS116781	Cui et al., 2013	-
YN472	Y. pestis	1.IN3	1957	58	SRS116782	Cui et al., 2013	-
YN663	Y. pestis	1.ORI2	1982	33	SRS116783	Cui et al., 2013	-
Z176003	Y. pestis	1.IN2*	NA	0	GCF_000022845.1	Shen et al., 2010	-
260	Y. pseudotuberculosis	O:1a	NA	0	ERR024914	Reuter et al., 2014	-
IP32463	Y. pseudotuberculosis	O:5	NA	0	ERR024923	Reuter et al., 2014	-
IP32881	Y. pseudotuberculosis	O:2	NA	0	ERR024926	Reuter et al., 2014	-
IP32921	Y. pseudotuberculosis	O:2	NA	0	ERR024927	Reuter et al., 2014	-
IH111554	Y. pseudotuberculosis	O:1a	NA	20	ERR028208	Reuter et al., 2014	-
IP32953	Y. pseudotuberculosis	O:1	NA	0	GCF_000047365.1	Chain et al., 2004	-
IP31758	Y. pseudotuberculosis	O:1	NA	NA	GCF_000016945.1	Eppinger et al., 2007	Used for pestis read identification only
PB1	Y. pseudotuberculosis	O:1a	NA	NA	CP001048	NCBI	Used for pestis read identification only
YPIII	Y. pseudotuberculosis	O:3	NA	NA	GCF_000019465.1	NCBI	Used for pestis read identification only
1231	Y. pseudotuberculosis	O:4b	NA	NA	ERR024910	Reuter et al., 2014	Not used in beast
141/02	Y. pseudotuberculosis	O:1	NA	NA	ERR028209	Reuter et al., 2014	Not used in beast
2888	Y. pseudotuberculosis	O:1a	NA	NA	ERR024911	Reuter et al., 2014	Not used in beast
IP32544	Y. pseudotuberculosis	O:3	NA	NA	ERR024924	Reuter et al., 2014	Not used in beast
IP32670	Y. pseudotuberculosis	O:1	NA	NA	ERR024925	Reuter et al., 2014	Not used in beast
IP32938	Y. pseudotuberculosis	O:3	NA	NA	ERR024928	Reuter et al., 2014	Not used in beast
IP33038	Y. pseudotuberculosis	O:1	NA	NA	ERR024929	Reuter et al., 2014	Not used in beast
IP33054	Y. pseudotuberculosis	O:2	NA	NA	ERR024930	Reuter et al., 2014	Not used in beast
IP33177	Y. pseudotuberculosis	O:1	NA	NA	ERR024920	Reuter et al., 2014	Not used in beast
IP33250	Y. pseudotuberculosis	O:3	NA	NA	ERR024921	Reuter et al., 2014	Not used in beast
N912	Y. pseudotuberculosis	O:2b	NA	NA	ERR024916	Reuter et al., 2014	Not used in beast
No5	Y. pseudotuberculosis	O:2b	NA	NA	ERR024917	Reuter et al., 2014	Not used in beast
OK5586	Y. pseudotuberculosis	O:3	NA	NA	ERR024907	Reuter et al., 2014	Not used in beast
OK6088	Y. pseudotuberculosis	O:10	NA	NA	ERR027411	Reuter et al., 2014	Not used in beast
PT682	Y. pseudotuberculosis	O:2b	NA	NA	ERR024908	Reuter et al., 2014	Not used in beast
SP93422	Y. pseudotuberculosis	O:15	NA	NA	ERR027412	Reuter et al., 2014	Not used in beast
WP-931201	Y. pseudotuberculosis	O:15	NA	NA	ERR024893	Reuter et al., 2014	Unusual long branch length
Y428	Y. pseudotuberculosis	NA	NA	NA	ERR024901	Reuter et al., 2014	Unusual long branch length
Y716	Y. pseudotuberculosis	O:1a	NA	NA	ERR024902	Reuter et al., 2014	Not used in beast
Y718	Y. pseudotuberculosis	O:1b	NA	NA	ERR024903	Reuter et al., 2014	Not used in beast
Y722	Y. pseudotuberculosis	O:1	NA	NA	ERR024894	Reuter et al., 2014	Not used in beast
MW109-2	Y. similis	O:11	NA	NA	ERR024915	Reuter et al., 2014	Not used in beast
R819	Y. similis	O:5b	NA	NA	ERR024895	Reuter et al., 2014	Not used in beast
Y228	Y. similis	O:6	NA	NA	ERR024898	Reuter et al., 2014	Not used in beast
Y233	Y. similis	O:5b	NA	NA	ERR024899	Reuter et al., 2014	Not used in beast
Y252	Y. similis	OL5a	NA	NA	ERR024900	Reuter et al., 2014	Not used in beast
8081	Y. enterocolitica	1B - O:8	NA	NA	AM286415	Thomson et al., 2006	Used for pestis read identification only
YE53	Y. enterocolitica	1A -O:5	NA	NA	ERR015579	Reuter et al., 2014	Used for pestis read identification only
105.5R	Y. enterocolitica	3 - O:9	NA	NA	CP002246.1	Wang et al., 2011	Used for pestis read identification only
Y11	Y. enterocolitica	4 - O:3	NA	NA	FR729477.2	Batzilla et al., 2011	Used for pestis read identification only

## Sheet: Supplemental Table S3
Mapping Statistics (mapped to CO92 reference genome)
Sample	Total Reads	Trimmed Reads	Mapped Reads	HQ Reads	Reads CO92	Reads pMT1	Reads pPCP1	Reads pCD1	Depth CO92	Depth pMT1	Depth pPCP1	Depth pCD1	Cov CO92	Cov pMT1	Cov pPCP1	Cov pCD1	Avg. Length (nt)
RISE00	1944848210	1200276827	227661	47774	45436	859	332	1147	0.39	0.36	1.4	0.66	0.3	0.26	0.56	0.43	46
RISE139	487240605	449351390	139964	11600	10781	376	124	319	0.142	0.234	0.758	0.283	0.122	0.171	0.284	0.2	61
RISE386	1153954784	1004216469	143428	76906	72748	1817	205	2136	0.82	0.96	1.12	1.6	0.46	0.44	0.44	0.6	51
RISE392*	1653502450	1460411601	675807	60483	59535	295	172	481	0.87	0.15	0.93	0.35	0.14	0.13	0.44	0.23	65
RISE397	1198699602	1145838873	94085	25628	22954	762	1239	673	0.25	0.4	6.88	0.5	0.21	0.32	0.79	0.36	64
RISE505	1408157842	991318462	1265946	1004572	948984	20688	7061	27839	8.73	9.15	34.09	17.46	0.93	0.73	0.8	0.92	46
RISE509	2174971629	1388598237	6821129	3680723	3541671	42312	7649	89091	29.45	16.96	31.22	50.32	0.95	0.73	0.8	0.92	43
RISE511	1362727228	926720928	164700	26911	24904	584	305	1118	0.2	0.24	1.19	0.6	0.16	0.2	0.51	0.39	44
DNA Damage and Decay Statistics
		Y. pestis DNA				Human DNA
Sample	Age BP	λ	k	Avg. length (1/λ)	Half-life, 100 bp	λ	k	Avg. length (1/λ)	Half-life, 100 bp	λ, ratio
RISE00	4477	0.087	1.94e-05	11.5	357	0.045	1.01e-05	22.2	690	1.9
RISE139	4044	0.058	1.43e-05	17.2	484	0.035	8.65e-06	28.6	801	1.7
RISE386	4187	0.059	1.41e-05	16.9	492	0.056	1.34e-05	17.9	519	1.1
RISE397	2967	0.044	1.48e-05	22.7	468	0.028	9.44e-06	35.7	735	1.6
RISE505	3701	0.077	2.08e-05	13	334	0.071	1.92e-05	14.1	362	1.1
RISE509	4797	0.152	3.17e-05	6.6	219	0.074	1.54e-05	13.5	450	2.1
RISE511	4809	0.139	2.89e-05	7.2	240	0.066	1.37e-05	15.2	505	2.1
Extraction Blanks Statistics
Sample	Extraction	Trimmed reads	HQ reads	Ratio
RISE139	MA150	2552070	6	2.4e-06
RISE139	MA151	7511656	6	8e-07
RISE139	MA152	4827224	3	6.2e-07
RISE139	MA153	19762060	4	2e-07
RISE397	MA414	23221744	9	3.9e-07
RISE386	MA630	3547215	1	2.8e-07
RISE392*	MA640	5000373	4	8e-07
RISE00	MA831	3062017	4	1.3e-06
RISE00	MA838	3110342	4	1.3e-06
RISE505, RISE509, RISE511	MA871	9639548	2	2.1e-07
Naïve Bayesian Classifier Statistics
	Posterior Probabilities
Sample	Y. pestis	Y. pseudo	Y. similis	No. mapped reads
RISE00	1	0	0	44098
RISE139	1	0	0	10567
RISE386	1	0	0	70822
RISE397	1	0	0	22261
RISE505	1	0	0	931759
RISE509	1	0	0	3454383
RISE511	1	0	0	24902
RISE392*	0	0	1	59920
RISE207	1	0	0	1469
RISE510	0.52	0.48	0	681

## Sheet: Supplemental Table S4
Sample	Trimmed Reads (M)	HQ reads	Depth CO92	Depth pMT1	Depth pPCP1	Depth pCD1	Cov CO92	Cov pMT1	Cov pPCP1	Cov pCD1
RISE00	1200.28	47774	0.392	0.358	1.404	0.662	0.301	0.261	0.564	0.427
RISE1	598.472	50	0	0.001	0	0	0	0.001	0	0
RISE109	1180.92	273	0.003	0	0.011	0	0.001067	0	0.010404	0
RISE139	449.351	11600	0.142	0.234	0.758	0.283	0.122216	0.171271	0.284228	0.199716
RISE145	645.362	66	0.001	0	0.078	0.001	0.000185	0	0.033292	0.001337
RISE150	1045.49	1263	0.019	0.042	0.037	0.025	0.010465	0.012182	0.019351	0.010184
RISE154	375.534	127	0.001	0	0	0	0.000434	0	0	0
RISE174	881.921	221	0.002	0.002	0.022	0.005	0.000623	0.002391	0.017582	0.002902
RISE175	666.866	234	0.002	0	0.006	0	0.000498	0	0.00593	0
RISE179	2056.37	70	0.001	0	0	0	0.00027	0	0	0
RISE207	100.237	1613	0.017	0.02	0.056	0.036	0.016	0.02	0.053	0.034
RISE21	1310.96	80	0.001	0	0.011	0	0	0	0.011	0
RISE210	337.503	100	0.001	0	0	0	0.000323	0	0	0
RISE240	767.592	80	0.001	0	0	0.001	0	0	0	0.001
RISE247	761.128	176	0.002	0	0	0	0.001	0	0	0
RISE254	405.821	46	0	0	0	0.001	0	0	0	0.001
RISE276	555.113	101	0.001	0.001	0.045	0	0	0.001	0.03	0
RISE349	1023.89	166	0.002	0.001	0.011	0	0.001	0.001	0.011	0
RISE371	458.028	59	0.001	0	0.021	0	0	0	0.021	0
RISE373	1297.1	190	0.002	0.001	0.014	0	0.001	0.001	0.012	0
RISE374	645.761	202	0.002	0.004	0.019	0.001	0.002	0.004	0.015	0.001
RISE386	1004.22	76906	0.815	0.957	1.116	1.604	0.456	0.439	0.442	0.604
RISE391	445.786	5795	0.059	0.012	1.922	0.002	0.012	0.003	0.075	0.001
RISE392	1460.41	60483	0.873	0.153	0.926	0.353	0.135	0.131	0.44	0.234
RISE394	1874.23	2575	0.026	0	0	0	0.005	0	0	0
RISE395	1424.02	588	0.006	0	0	0	0.003	0	0	0
RISE396	615.985	370	0.003	0.004	0.045	0.007	0.003	0.004	0.045	0.007
RISE397	1145.84	25628	0.252	0.401	6.882	0.503	0.214	0.317	0.791	0.364
RISE407	205.279	66	0.001	0	0.006	0	0	0	0.006	0
RISE408	352.934	35	0	0	0	0	0	0	0	0
RISE412	584.934	438	0.004	0.004	0.097	0.003	0.003	0.004	0.071	0.003
RISE413	1039.97	102	0.001	0.001	0.025	0.001	0.001	0	0.016	0.001
RISE416	1334.93	62	0.001	0	0.014	0	0	0	0.014	0
RISE42	285.06	17	0	0	0.021	0	0	0	0.021	0
RISE423	1771.98	123	0.001	0.001	0.055	0	0.001326	0.00052	0.038806	0.000484
RISE431	554.85	111	0.001	0.008	0.049	0.006	0	0.004	0.032	0.003
RISE434	610.01	157	0.001	0	0	0	0	0	0	0
RISE435	752.319	123	0.001	0.001	0.025	0	0.001	0.001	0.013	0
RISE436	147.508	32	0	0	0.011	0	0	0	0.011	0
RISE446	764.37	130	0.001	0	0.016	0	0.001	0	0.016	0
RISE47	964.918	462	0.005	0	0.026	0.001	0.003	0	0.017	0.001
RISE471	989.579	197	0.002	0.001	0.018	0	0.000867	0.000935	0.015189	0
RISE479	1146.77	343	0.003	0.005	0.023	0.008	0.000867	0.004178	0.019975	0.003215
RISE480	198.595	70	0.001	0	0	0	0	0	0	0
RISE483	877.86	337	0.003	0	0.02	0	0.001	0	0.016	0
RISE484	425.72	119	0.001	0	0.003	0	0	0	0.003	0
RISE486	2340.52	117	0.001	0	0.005	0	0	0	0.005	0
RISE487	2160.96	9937	0.105	0.193	0.086	0.179	0.018	0.051	0.018	0.015
RISE489	2199.52	271	0.003	0.004	0.01	0	0.001	0.003	0.01	0
RISE492	618.841	243	0.002	0	0	0	0.001	0	0	0
RISE493	1021	4328	0.038	0.006	0.003	0.047	0.013	0.004	0.003	0.011
RISE494	1132.06	2273	0.019	0	0	0	0.005	0	0	0
RISE495	1025.79	669	0.006	0.002	0.033	0.006	0.003	0.002	0.025	0.006
RISE496	1323.21	4306	0.037	0.015	0	0	0.009	0.006	0	0
RISE497	1339.98	609	0.005	0.003	0.022	0.006	0.003	0.003	0.022	0.006
RISE499	852.891	576	0.005	0	0.008	0	0.002	0	0.008	0
RISE500	233.982	463	0.004	0.001	0.012	0.005	0.003	0.001	0.012	0.005
RISE502	440.414	194	0.002	0	0	0	0.001	0	0	0
RISE503	275.652	87	0.001	0	0	0	0	0	0	0
RISE504	397.37	335	0.003	0	0	0	0.001	0	0	0
RISE505	991.318	1004572	8.732	9.153	34.09	17.46	0.926	0.727	0.804	0.917
RISE507*	205.642	555	0.004	0.001	0.011	0	0.002	0.001	0.011	0
RISE508*	283.64	671	0.005	0	0	0	0.003	0	0	0
RISE509	1388.6	3680723	29.449	16.955	31.222	50.319	0.945	0.725	0.8	0.921
RISE510	163.509	747	0.005	0.004	0.033	0.014	0.005	0.004	0.033	0.014
RISE511	926.721	26911	0.202	0.237	1.19	0.601	0.162	0.196	0.509	0.394
RISE512	833.186	3977	0.033	0	0.006	0.002	0.013	0	0.006	0.002
RISE515	1191.17	322	0.003	0.001	0.038	0.001	0.002	0.001	0.029	0.001
RISE516	870.659	122	0.001	0	0.017	0	0.001	0	0.016	0
RISE523	496.554	4251	0.037	0.001	0.012	0.004	0.023	0.001	0.012	0.004
RISE524	795.976	409	0.003	0.001	0.007	0.001	0.001	0.001	0.007	0.001
RISE525	720.528	942	0.008	0	0.011	0.002	0.004	0	0.011	0.001
RISE546	221.102	141	0.001	0	0	0	0.001	0	0	0
RISE547	360.579	401	0.004	0	0	0	0.002	0	0	0
RISE548	758.325	189	0.002	0	0	0	0.001	0	0	0
RISE550	481.733	72	0.001	0.001	0.006	0	0	0.001	0.006	0
RISE552	687.821	145	0.001	0	0	0	0.001	0	0	0
RISE553	69.1398	61	0.001	0	0.057	0	0	0	0.037	0
RISE554	78.9739	30	0	0	0.028	0	0	0	0.021	0
RISE555	124.977	217	0.003	0	0.11	0	0.002	0	0.037	0
RISE559	275.175	1135	0.01	0	0.025	0	0.006	0	0.006	0
RISE560	131.13	72	0.001	0	0	0	0	0	0	0
RISE562	183.541	16	0	0	0.011	0	0	0	0.011	0
RISE563	267.662	139	0.001	0.001	0	0	0.001	0.001	0	0
RISE564	455.107	593	0.005	0	0.015	0	0.003	0	0.013	0
RISE566	196.9	667	0.006	0	0.004	0	0.005	0	0.004	0
RISE567	194.013	230	0.002	0.002	0	0.001	0.001	0.001	0	0.001
RISE568	279.112	63	0.001	0	0	0	0	0	0	0
RISE569	272.246	59	0	0	0.011	0	0	0	0.011	0
RISE577	376.893	80	0.001	0	0	0	0	0	0	0
RISE586	221.261	174	0.002	0	0.011	0	0.001	0	0.01	0
RISE595	243.829	71	0.001	0	0	0	0	0	0	0
RISE596	195.949	247	0.002	0	0	0	0.002	0	0	0
RISE598	70.2623	23	0	0	0.011	0	0	0	0.011	0
RISE600	62.3839	27	0	0	0.015	0	0	0	0.008	0
RISE601	104.038	31	0	0	0	0	0	0	0	0
RISE602	96.946	2	0	0	0	0	0	0	0	0
RISE61	1468.74	257	0.002	0.018	0.138	0.013	0.001	0.007	0.046	0.004
RISE71	671.643	144	0.002	0.009	0.04	0.003	0.001	0.005	0.037	0.001
RISE94	456.723	129	0.001	0	0	0	0	0	0	0
RISE97	530.533	192	0.002	0	0.006	0	0.001	0	0.006	0
RISE98	676.716	49	0	0	0.004	0	0	0	0.004	0

## Sheet: Supplemental Table S5
Node	Median (years ago)	95% HPD interval (years ago)	Median	95% HPD interval
Pseudo1	61326	39,845 – 89,706	59,311 BC	87,691 BC – 37,830 BC
Pestis	54735	34,659 – 78,803	52,720 BC	76,788 BC – 32,644 BC
RISE	5783	5,021 – 7,022	3768 BC	5007 BC – 3006 BC
0.PE7	5505	4,700 – 6,753	3490 BC	4738 BC – 2685 BC
0.PE2	4170	3,322 – 5,200	2155 BC	3185 BC – 1307 BC
0.PE3	3218	2,538 – 4,028	1203 BC	2013 BC – 523 BC
0.PE4	2999	2,398 – 3,760	984 BC	1745 BC – 383 BC
0.ANT1	2165	1,810 – 2,624	150 BC	609BC – 205 AD
Justinian	2011	1,700 – 2,415	4 AD	400BC – 315 AD
0.ANT2	1270	945 – 1,654	745 AD	361AD – 1070 AD
0.ANT3	1114	841 – 1,458	901 AD	557AD – 1174 AD
Branch 1	946	733 – 1,232	1069 AD	783AD – 1282 AD
Black Death	855	672 – 1,114	1160 AD	901AD – 1343 AD
1.ANT	719	535 – 970	1296 AD	1045AD – 1480 AD
1.IN1	475	350 – 638	1540 AD	1377AD – 1665 AD
1.IN2	432	318 – 577	1583 AD	1438AD – 1697 AD
1.IN3 / 1.ORI	371	272 – 493	1644 AD	1522AD – 1743 AD
Branch 2	992	759 – 1,292	1023 AD	723AD – 1256 AD
2.MED / 2.ANT	777	580 – 1,033	1238 AD	982AD – 1435 AD
3.ANT / 4.ANT	882	608 – 1,208	1133 AD	807AD – 1407 AD

## Sheet: Supplemental Table S6
Gene	RISE00	RISE139	RISE386	RISE397	RISE505	RISE509	RISE511	Sequence	Reference
psaE	0.09	0	0.25	0	0.99	1	0.14	Chrom	Lindler et al. 1990; Huang et al 2004
psaF	0.36	0	0.14	0.1	1	1	0	Chrom	Lindler et al. 1990; Huang et al 2004
psaA	0.1	0	0.3	0.26	0.96	1	0.06	Chrom	Lindler et al. 1990; Huang et al 2004
psaB	0.3	0	0	0.12	1	1	0.13	Chrom	Lindler et al. 1990; Huang et al 2004
psaC	0.39	0.07	0.63	0.15	1	1	0.21	Chrom	Lindler et al. 1990; Huang et al 2004
hmsT	0.21	0.1	0.47	0.09	0.99	1	0.11	Chrom	Hinnebusch et al. 1996
hmsH	0.35	0.17	0.59	0.19	1	1	0.11	Chrom	Hinnebusch et al. 1996
hmsF	0.27	0.03	0.43	0.35	1	1	0.22	Chrom	Hinnebusch et al. 1996
hmsR	0.33	0.25	0.47	0.19	1	1	0.17	Chrom	Hinnebusch et al. 1996
hmsS	0.34	0	0.44	0.35	1	1	0.16	Chrom	Hinnebusch et al. 1996
yhjK	0.26	0.23	0.46	0.33	1	1	0.21	Chrom	Hinnebusch et al. 1996
pgm	0.45	0.17	0.5	0.23	1	1	0.12	pCD1	Felek et al. 2010
yopE	0.54	0.54	0.89	0.43	1	1	0.42	pCD1	Rosqvist et al. 1994
yopQ	0.18	0.09	0.29	0.22	1	1	0.23	pCD1	Ramamurthi and Schneewind 2003
yopT	0.34	0.13	0.59	0.39	1	1	0.45	pCD1	Iriarte and Cornelis 1998
yopM	0.4	0.18	0.52	0.41	1	1	0.39	pCD1	Kerschen et al. 2004
yopD	0.51	0.08	0.54	0.48	1	1	0.51	pCD1	Williams and Straley 1998
yopB	0.47	0.18	0.72	0.37	1	1	0.45	pCD1	Håkansson et al. 1996
tyeA	0.76	0	0.83	0.24	1	1	0.51	pCD1	Cheng and Schneewind 2000
yopH	0.59	0.46	0.78	0.27	1	1	0.48	pCD1	Black et al 2000
yopJ	0.26	0	0.29	0.04	1	1	0.25	pCD1	Mukherjee et al. 2006
lcrV	0.48	0.1	0.26	0.33	1	1	0.35	pCD1	Fields et al., 1999; Perry and Fetherston 2007
lcrG	0.11	0.43	0.87	0.51	1	1	0.59	pCD1	Nilles et al. 1997
lcrR	0.63	0.43	0.63	0.43	1	1	0.52	pCD1	Fields et al., 1999; Perry and Fetherston 1997
lcrE	0.56	0.33	0.77	0.25	1	1	0.46	pCD1	Fields et al., 1999; Perry and Fetherston 1997
lcrO	0.62	0.29	0.97	0.55	1	1	0.45	pCD1	Fields et al., 1999; Perry and Fetherston 1997
yopR	0.6	0.25	0.68	0.51	1	1	0.39	pCD1	Blaylock et al., 2010
yscV	0.53	0.22	0.67	0.45	1	1	0.4	pCD1	Plano et al. 1991; Li et al. 2014
yscY	0.46	0.25	0.73	0.71	1	1	0.58	pCD1	Iriarte and Cornelis 1999; Day and Plano 2000
yscX	0.59	0.33	0.67	0.32	1	1	0.24	pCD1	Iriarte and Cornelis 1999
sycN	0.79	0.56	0.94	0.3	1	1	0.14	pCD1	Iriarte and Cornelis 1999
yscN	0.57	0.21	0.86	0.42	1	1	0.61	pCD1	Woestyn et al. 1994
yscO	0.61	0.16	0.75	0.55	1	1	0.6	pCD1	Payne and Straley 1998
yscP	0.56	0.39	0.83	0.56	1	1	0.66	pCD1	Stainier et al 2000
yscQ	0.6	0.39	0.81	0.44	1	1	0.54	pCD1	Bzymek et al 2012
yscR	0.48	0.07	0.43	0.34	1	1	0.36	pCD1	Diepold et al. 2011
yscS	0.64	0	0.73	0.52	1	1	0.38	pCD1	Diepold et al. 2011
yscT	0.45	0.08	0.51	0.42	1	1	0.62	pCD1	Diepold et al. 2011
yscU	0.46	0.27	0.73	0.42	1	1	0.7	pCD1	Diepold et al. 2011
virG	0.5	0	0.72	0.49	1	1	0.43	pCD1	Burghout et al. 2004
virF	0.56	0.16	0.74	0.44	1	1	0.31	pCD1	Rouvroit et al 1992
yscB	0.46	0	0.51	0.42	1	1	0.53	pCD1	Haddix and Straley 1992; Cornelis 2002
yscC	0.49	0.17	0.63	0.54	1	1	0.41	pCD1	Haddix and Straley 1992; Cornelis 2002
yscD	0.49	0.35	0.76	0.47	1	1	0.45	pCD1	Haddix and Straley 1992; Cornelis 2002
yscE	0.35	0.33	0.56	0.78	1	1	0.22	pCD1	Haddix and Straley 1992; Cornelis 2002
yscF	0.33	0.46	0.68	0.48	1	1	0.31	pCD1	Haddix and Straley 1992; Cornelis 2002
yscG	0.61	0	0.86	0.55	1	1	0.62	pCD1	Day et al. 2000
ylpB	0.43	0.1	0.67	0.56	1	1	0.3	pCD1	Silvia-Herzog et al 2008
yscK	0.55	0.03	0.76	0.31	1	1	0.41	pCD1	Fowler et al. 2009
yscL	0.77	0.14	0.42	0.55	1	1	0.47	pCD1	Blaylock et al., 2006; Perry and Fetherston 1997
ypkA	0.6	0.41	0.65	0.36	1	1	0.5	pCD1	Juris et al. 2000
ymt	0	0	0	0.16	0	0	0	pMT1	Hinnebusch et al. 2002
caf1M	0.52	0	0.3	0.36	1	1	0.18	pMT1	Yidong et al. 2002
caf1A	0.3	0	0.19	0.21	1	1	0.11	pMT1	Yidong et al. 2002
pla	0.63	0	0.52	0.99	1	1	0.44	pPCP1	Sodeinde et al. 1992

## Sheet: Supplemental Table S7
Sample	Missing region 59kb-78kb	Remaining plasmid	p-value
RISE00	0	0.49	3.9e-13
RISE139	0	0.27	1.03e-09
RISE386	0	1.27	3.67e-13
RISE397	0.43	0.42	0.77
RISE505	0	13.2	1.31e-13
RISE509	0	24.45	1.22e-13
RISE511	0	0.3	2.4e-13

## Sheet: Supplemental Table S8
Gene	Start	Stop	Strand	Fraction covered	Description
YPO0698	758430	760910	+	0	outer membrane usher protein
YPO0699	760928	761647	+	0	fimbrial chaperone protein
YPO0700	761672	762778	+	0	fimbrial protein
YPO0701	762990	764003	-	0	iron-enterobactin transporter substrate-binding protein
YPO0702	764925	765920	+	0	hypothetical protein
YPO0703	766012	766581	-	0	lipoprotein
YPO0704	766796	768887	-	0	pseudo
flhB	768877	770010	-	0	flagellar biosynthesis protein FlhB
fliR	770010	770783	-	0	flagellar assembly protein
fliQ	770790	771059	-	0	flagellar assembly protein
fliP	771064	771834	-	0	flagellar biosynthesis protein FliP
fliN	771831	772244	-	0	flagellar switch protein
fliM	772237	773148	-	0	flagellar motor switch protein
flbD	773659	774687	+	0	Fis family transcriptional regulator
fliE	774704	775084	+	0	flagellar hook-basal body complex protein
fliF	775094	776734	+	0	flagellar MS-ring protein
fliG	776706	777749	+	0	flagellar motor switch protein G
fliH	777751	778470	+	0	flagellar assembly protein H
fliI	778463	779803	+	0	flagellum-specific ATP synthase
YPO0718	779816	780190	+	0	hypothetical protein
YPO0719	780518	780943	-	0	hypothetical protein
YPO0720	780950	781216	-	0	flagellar regulatory protein
flgA	781445	782362	-	0	flagellar basal body P-ring biosynthesis protein FlgA
flgB	782351	782797	+	0	flagellar basal-body rod protein FlgB
flgC	782800	783225	+	0	flagellar basal body rod protein FlgC
flgD	783228	783884	+	0	flagellar basal body rod modification protein
flgE	783939	785180	+	0	flagellar hook protein FlgE
flgF	785180	786619	+	0	pseudo
tnp	785404	785862	-	0	transposase for the IS1541 insertion element
flgG	786690	787475	+	0	flagellar basal body rod protein FlgG
flgH	787510	788175	+	0	flagellar basal body L-ring protein
flgI	788252	789364	+	0	flagellar basal body P-ring biosynthesis protein FlgA
flgJ	789374	789667	+	0	peptidoglycan hydrolase
flgK	789780	791141	+	0	flagellar hook-associated protein FlgK
flgL	791170	792093	+	0	flagellar hook-associated protein FlgL
YPO0734	792138	793118	+	0	hypothetical protein
YPO0735	793282	793728	-	0	hypothetical protein
YPO0736	793709	794755	-	0	regulatory protein
flaA1	795381	796595	+	0	flagellin
flaA2	797110	798309	+	0.55	flagellin
flaA3	798592	799797	+	0.68	flagellin
fliD	800017	801294	+	1	flagellar hook-associated protein
fliS	801304	801684	+	1	flagellar protein
YPO0742	801686	802012	+	1	hypothetical protein
YPO0743	802014	803195	+	0.9	flagellar hook-length control protein
YPO0744	803234	803704	+	1	flagellar biogenesis protein
fliA	803710	804405	+	1	flagellar biosynthesis sigma factor
motA	804421	805287	+	0.98	flagellar motor protein MotA
motB	805287	806198	+	0.96	hypothetical protein
